# Supplementary material for: Older Adults’ Experiences of a Physical Activity and Sedentary Behaviour Intervention: A Nested Qualitative Study in the SITLESS Multi-Country Randomised Clinical Trial
Source: Int J Environ Res Public Health. 2021 Apr 29;18(9):4730. doi: 10.3390/ijerph18094730 (PMC8124427; doi:10.3390/ijerph18094730)
Supplement: Supplementary file 1 [file ijerph-18-04730-s001.zip]

Archive with 1 entries (1 files):
- ijerph-1175121-supplementary.pdf
